# Supplementary material for: The destructive subterranean termite Reticulitermes flavipes (Blattodea: Rhinotermitidae) can colonize arid territories
Source: PeerJ. 2024 Feb 29;12:e16936. doi: 10.7717/peerj.16936 (PMC10909367; doi:10.7717/peerj.16936)
Supplement: Supplemental Information 2 — OQ988003 [file peerj-12-16936-s002.fasta]

>TERMITA_5_TED_1E1BSAA020_premix.ab1
GGAGCATCTCCCATCATAGAACAATTGATCTTCTTCCACGATCATACATTAATAATTATATTAATAATCATCACAACCGTTATATACATAATAACCACCCTACTTTGAAATAAACACACCAGACGATTCATACTAGAAGGACAACTAATTGAAACTACATGAACAATTGCACCAGCAATTATCCTAGTATTCATTGCAATACCATCCTTACGACTTCTATATCTAATAGACGAAATCCACAACCCAACAATAACCCTAAAGGCAGTAGGACACCAGTGATACTGAAGATATGAATACTCAGACTTCACAAAATTAGAATTCGACTCTTACATAATCCCACAAGAGGAAAATCAAGCAAGAACTTTCCGACTACTAGACACAGATAATCGAATTGTACTACCCATAAATTCACCAATCCGACTGGTAGTGACAGCAGCAGACGTATTGCACTCATGAACAATCCCAAGACTAGGGGTGAAAACAGACGCCACACCAGGACGACTAAATCAAGTAAGATTCTCAATCAATCACCCGGGTATCCTATACGGACAGTGCTCAGAAATCTGCGGAGCTAATCACAGATTTATGCCCATTACAATCGAAAGAGTATCGGCAAATCACTTCA
