# Supplementary material for: The destructive subterranean termite Reticulitermes flavipes (Blattodea: Rhinotermitidae) can colonize arid territories
Source: PeerJ. 2024 Feb 29;12:e16936. doi: 10.7717/peerj.16936 (PMC10909367; doi:10.7717/peerj.16936)
Supplement: Supplemental Information 4 [file peerj-12-16936-s004.txt]

ISLANDS

>mit <- glm(temp_media~Island, family=gaussian(link = "identity"), data=datayear)
> Anova(mit)
Analysis of Deviance Table (Type II tests)

Response: temp_media
       LR Chisq Df Pr(>Chisq)    
Island   33.256  1   8.08e-09 ***
---
Signif. codes:  0 ‘***’ 0.001 ‘**’ 0.01 ‘*’ 0.05 ‘.’ 0.1 ‘ ’ 1
> med<-lsmeans(mit, ~ Island, adjust="sidak")
> med
 Island    lsmean    SE  df asymp.LCL asymp.UCL
 Lanzarote   20.5 0.210 Inf      20.0      20.9
 Tenerife    19.0 0.147 Inf      18.7      19.3

Confidence level used: 0.95 
Conf-level adjustment: sidak method for 2 estimates

> mitma <- glm(temp_max~Island, family=gaussian(link = "identity"), data=datayear)
> Anova(mitma)
Analysis of Deviance Table (Type II tests)

Response: temp_max
       LR Chisq Df Pr(>Chisq)   
Island   10.434  1   0.001237 **
---
Signif. codes:  0 ‘***’ 0.001 ‘**’ 0.01 ‘*’ 0.05 ‘.’ 0.1 ‘ ’ 1
> med<-lsmeans(mitma, ~ Island, adjust="sidak")
> med
 Island    lsmean    SE  df asymp.LCL asymp.UCL
 Lanzarote   28.5 0.325 Inf      27.7      29.2
 Tenerife    27.2 0.228 Inf      26.7      27.7

Confidence level used: 0.95 
Conf-level adjustment: sidak method for 2 estimates

> mitmi <- glm(temp_min~Island, family=gaussian(link = "identity"), data=datayear)
> Anova(mitmi)
Analysis of Deviance Table (Type II tests)

Response: temp_min
       LR Chisq Df Pr(>Chisq)    
Island   37.189  1  1.072e-09 ***
---
Signif. codes:  0 ‘***’ 0.001 ‘**’ 0.01 ‘*’ 0.05 ‘.’ 0.1 ‘ ’ 1
> med<-lsmeans(mitmi, ~ Island, adjust="sidak")
> med
 Island    lsmean    SE  df asymp.LCL asymp.UCL
 Lanzarote   15.3 0.233 Inf      14.8      15.8
 Tenerife    13.6 0.163 Inf      13.2      13.9

Confidence level used: 0.95 
Conf-level adjustment: sidak method for 2 estimates

> mih <- glm(hum_media~Island, family=gaussian(link = "identity"), data=datayear)
> Anova(mih)
Analysis of Deviance Table (Type II tests)

Response: hum_media
       LR Chisq Df Pr(>Chisq)  
Island   4.7675  1      0.029 *
---
Signif. codes:  0 ‘***’ 0.001 ‘**’ 0.01 ‘*’ 0.05 ‘.’ 0.1 ‘ ’ 1
> med<-lsmeans(mih, ~ Island, adjust="sidak")
> med
 Island    lsmean    SE  df asymp.LCL asymp.UCL
 Lanzarote   70.1 0.571 Inf      68.8      71.4
 Tenerife    68.6 0.399 Inf      67.7      69.5

Confidence level used: 0.95 
Conf-level adjustment: sidak method for 2 estimates

> mip <- glm(prec~Island, family=gaussian(link = "identity"), data=datayear)
> Anova(mip)
Analysis of Deviance Table (Type II tests)

Response: prec
       LR Chisq Df Pr(>Chisq)    
Island   25.785  1  3.817e-07 ***
---
Signif. codes:  0 ‘***’ 0.001 ‘**’ 0.01 ‘*’ 0.05 ‘.’ 0.1 ‘ ’ 1
> med<-lsmeans(mip, ~ Island, adjust="sidak")
> med
 Island    lsmean   SE  df asymp.LCL asymp.UCL
 Lanzarote   10.1 2.17 Inf      5.29        15
 Tenerife    23.6 1.52 Inf     20.17        27

Confidence level used: 0.95 
Conf-level adjustment: sidak method for 2 estimates

ZONES

> mtl <- glm(temp_media~location, family=gaussian(link = "identity"), data=datayear)
> Anova(mtl)
Analysis of Deviance Table (Type II tests)

Response: temp_media
         LR Chisq Df Pr(>Chisq)    
location   99.189  2  < 2.2e-16 ***
---
Signif. codes:  0 ‘***’ 0.001 ‘**’ 0.01 ‘*’ 0.05 ‘.’ 0.1 ‘ ’ 1
> med<-lsmeans(mtl, ~ location, adjust="sidak")
> med
 location lsmean    SE  df asymp.LCL asymp.UCL
 LZ         20.5 0.199 Inf      20.0      20.9
 NT         18.2 0.171 Inf      17.8      18.6
 ST         20.5 0.241 Inf      20.0      21.1

Confidence level used: 0.95 
Conf-level adjustment: sidak method for 3 estimates 
> summary(glht(mtl,linfct =  mcp(location="Tukey")))#Comparaciones por pares

	 Simultaneous Tests for General Linear Hypotheses

Multiple Comparisons of Means: Tukey Contrasts


Fit: glm(formula = temp_media ~ location, family = gaussian(link = "identity"), 
    data = datayear)

Linear Hypotheses:
             Estimate Std. Error z value Pr(>|z|)    
NT - LZ == 0 -2.25381    0.26191  -8.605   <1e-05 ***
ST - LZ == 0  0.07586    0.31259   0.243    0.968    
ST - NT == 0  2.32967    0.29555   7.882   <1e-05 ***
---
Signif. codes:  0 ‘***’ 0.001 ‘**’ 0.01 ‘*’ 0.05 ‘.’ 0.1 ‘ ’ 1
(Adjusted p values reported -- single-step method)

> mtml <- glm(temp_max~location, family=gaussian(link = "identity"), data=datayear)
> Anova(mtml)
Analysis of Deviance Table (Type II tests)

Response: temp_max
         LR Chisq Df Pr(>Chisq)    
location   37.635  2  6.726e-09 ***
---
Signif. codes:  0 ‘***’ 0.001 ‘**’ 0.01 ‘*’ 0.05 ‘.’ 0.1 ‘ ’ 1
> med<-lsmeans(mtml, ~ location, adjust="sidak")
> med
 location lsmean    SE  df asymp.LCL asymp.UCL
 LZ         28.5 0.317 Inf      27.7      29.2
 NT         26.4 0.272 Inf      25.7      27.0
 ST         28.8 0.385 Inf      27.9      29.7

Confidence level used: 0.95 
Conf-level adjustment: sidak method for 3 estimates 
> summary(glht(mtml, mcp(location="Tukey")))#Comparaciones por pares

	 Simultaneous Tests for General Linear Hypotheses

Multiple Comparisons of Means: Tukey Contrasts


Fit: glm(formula = temp_max ~ location, family = gaussian(link = "identity"), 
    data = datayear)

Linear Hypotheses:
             Estimate Std. Error z value Pr(>|z|)    
NT - LZ == 0  -2.0939     0.4181  -5.008   <1e-05 ***
ST - LZ == 0   0.3442     0.4991   0.690    0.769    
ST - NT == 0   2.4381     0.4719   5.167   <1e-05 ***
---
Signif. codes:  0 ‘***’ 0.001 ‘**’ 0.01 ‘*’ 0.05 ‘.’ 0.1 ‘ ’ 1
(Adjusted p values reported -- single-step method)

> mtmIl <- glm(temp_min~location, family=gaussian(link = "identity"), data=datayear)
> Anova(mtmIl)
Analysis of Deviance Table (Type II tests)

Response: temp_min
         LR Chisq Df Pr(>Chisq)    
location   66.274  2  4.063e-15 ***
---
Signif. codes:  0 ‘***’ 0.001 ‘**’ 0.01 ‘*’ 0.05 ‘.’ 0.1 ‘ ’ 1
> med<-lsmeans(mtmIl, ~ location, adjust="sidak")
> med
 location lsmean    SE  df asymp.LCL asymp.UCL
 LZ         15.3 0.227 Inf      14.8      15.8
 NT         13.0 0.195 Inf      12.5      13.4
 ST         14.7 0.276 Inf      14.1      15.4

Confidence level used: 0.95 
Conf-level adjustment: sidak method for 3 estimates 
> summary(glht(mtmIl, mcp(location="Tukey")))#Comparaciones por pares

	 Simultaneous Tests for General Linear Hypotheses

Multiple Comparisons of Means: Tukey Contrasts


Fit: glm(formula = temp_min ~ location, family = gaussian(link = "identity"), 
    data = datayear)

Linear Hypotheses:
             Estimate Std. Error z value Pr(>|z|)    
NT - LZ == 0  -2.3236     0.2998  -7.751   <1e-04 ***
ST - LZ == 0  -0.5575     0.3578  -1.558    0.263    
ST - NT == 0   1.7661     0.3383   5.221   <1e-04 ***
---
Signif. codes:  0 ‘***’ 0.001 ‘**’ 0.01 ‘*’ 0.05 ‘.’ 0.1 ‘ ’ 1
(Adjusted p values reported -- single-step method)

> mhl <- glm(hum_media~location, family=gaussian(link = "identity"), data=datayear)
> Anova(mhl)
Analysis of Deviance Table (Type II tests)

Response: hum_media
         LR Chisq Df Pr(>Chisq)    
location   33.096  2  6.506e-08 ***
---
Signif. codes:  0 ‘***’ 0.001 ‘**’ 0.01 ‘*’ 0.05 ‘.’ 0.1 ‘ ’ 1
> med<-lsmeans(mhl, ~ location, adjust="sidak")
> med
 location lsmean    SE  df asymp.LCL asymp.UCL
 LZ         70.1 0.557 Inf      68.8      71.4
 NT         70.0 0.477 Inf      68.9      71.2
 ST         65.6 0.674 Inf      64.0      67.3

Confidence level used: 0.95 
Conf-level adjustment: sidak method for 3 estimates 
> summary(glht(mhl, mcp(location="Tukey")))#Comparaciones por pares

	 Simultaneous Tests for General Linear Hypotheses

Multiple Comparisons of Means: Tukey Contrasts


Fit: glm(formula = hum_media ~ location, family = gaussian(link = "identity"), 
    data = datayear)

Linear Hypotheses:
             Estimate Std. Error z value Pr(>|z|)    
NT - LZ == 0 -0.06164    0.73277  -0.084    0.996    
ST - LZ == 0 -4.43673    0.87414  -5.076   <1e-06 ***
ST - NT == 0 -4.37508    0.82554  -5.300   <1e-06 ***
---
Signif. codes:  0 ‘***’ 0.001 ‘**’ 0.01 ‘*’ 0.05 ‘.’ 0.1 ‘ ’ 1
(Adjusted p values reported -- single-step method)

> mpl <- glm(prec~location, family=gaussian(link = "identity"), data=datayear)
> Anova(mpl)
Analysis of Deviance Table (Type II tests)

Response: prec
         LR Chisq Df Pr(>Chisq)    
location   101.92  2  < 2.2e-16 ***
---
Signif. codes:  0 ‘***’ 0.001 ‘**’ 0.01 ‘*’ 0.05 ‘.’ 0.1 ‘ ’ 1
> med<-lsmeans(mpl, ~ location, adjust="sidak")
> med
 location lsmean   SE  df asymp.LCL asymp.UCL
 LZ        10.13 2.03 Inf     5.276      15.0
 NT        32.16 1.75 Inf    27.994      36.3
 ST         6.37 2.47 Inf     0.473      12.3

Confidence level used: 0.95 
Conf-level adjustment: sidak method for 3 estimates 
> summary(glht(mpl, mcp(location="Tukey")))#Comparaciones por pares

	 Simultaneous Tests for General Linear Hypotheses

Multiple Comparisons of Means: Tukey Contrasts


Fit: glm(formula = prec ~ location, family = gaussian(link = "identity"), 
    data = datayear)

Linear Hypotheses:
             Estimate Std. Error z value Pr(>|z|)    
NT - LZ == 0   22.031      2.681   8.217   <1e-04 ***
ST - LZ == 0   -3.762      3.200  -1.176    0.466    
ST - NT == 0  -25.793      3.026  -8.525   <1e-04 ***
---
Signif. codes:  0 ‘***’ 0.001 ‘**’ 0.01 ‘*’ 0.05 ‘.’ 0.1 ‘ ’ 1
(Adjusted p values reported -- single-step method)

ZONES/SEASONS
Mean Temperature

> spring<-subset(datayear, season=="spring")
> winter<-subset(datayear, season=="winter")
> summer<-subset(datayear, season=="summer")
> autumn<-subset(datayear, season=="autumn")

> m1 <- glm(temp_media~location, family=gaussian(link = "identity"), data=spring)
> Anova(m1)
Analysis of Deviance Table (Type II tests)

Response: temp_media
         LR Chisq Df Pr(>Chisq)    
location   94.621  2  < 2.2e-16 ***
---
Signif. codes:  0 ‘***’ 0.001 ‘**’ 0.01 ‘*’ 0.05 ‘.’ 0.1 ‘ ’ 1
> med<-lsmeans(m1, ~ location, adjust="sidak")
> med
 location lsmean    SE  df asymp.LCL asymp.UCL
 LZ         19.1 0.228 Inf      18.5      19.6
 NT         16.5 0.195 Inf      16.0      16.9
 ST         19.0 0.276 Inf      18.3      19.6

Confidence level used: 0.95 
Conf-level adjustment: sidak method for 3 estimates 
> summary(glht(m1, mcp(location="Tukey")))#Comparaciones por pares

	 Simultaneous Tests for General Linear Hypotheses

Multiple Comparisons of Means: Tukey Contrasts


Fit: glm(formula = temp_media ~ location, family = gaussian(link = "identity"), 
    data = spring)

Linear Hypotheses:
             Estimate Std. Error z value Pr(>|z|)    
NT - LZ == 0 -2.58591    0.29980  -8.626   <1e-05 ***
ST - LZ == 0 -0.08425    0.35764  -0.236     0.97    
ST - NT == 0  2.50167    0.33775   7.407   <1e-05 ***
---
Signif. codes:  0 ‘***’ 0.001 ‘**’ 0.01 ‘*’ 0.05 ‘.’ 0.1 ‘ ’ 1
(Adjusted p values reported -- single-step method)

> mw <- glm(temp_media~location, family=gaussian(link = "identity"), data=winter)
> Anova(mw)
Analysis of Deviance Table (Type II tests)

Response: temp_media
         LR Chisq Df Pr(>Chisq)    
location   48.341  2  3.183e-11 ***
---
Signif. codes:  0 ‘***’ 0.001 ‘**’ 0.01 ‘*’ 0.05 ‘.’ 0.1 ‘ ’ 1
> med<-lsmeans(mw, ~ location, adjust="sidak")
> med
 location lsmean    SE  df asymp.LCL asymp.UCL
 LZ         17.3 0.228 Inf      16.8      17.9
 NT         15.9 0.193 Inf      15.4      16.4
 ST         18.1 0.272 Inf      17.4      18.7

Confidence level used: 0.95 
Conf-level adjustment: sidak method for 3 estimates 
> summary(glht(mw, mcp(location="Tukey")))#Comparaciones por pares

	 Simultaneous Tests for General Linear Hypotheses

Multiple Comparisons of Means: Tukey Contrasts


Fit: glm(formula = temp_media ~ location, family = gaussian(link = "identity"), 
    data = winter)

Linear Hypotheses:
             Estimate Std. Error z value Pr(>|z|)    
NT - LZ == 0  -1.4225     0.2982  -4.771   <0.001 ***
ST - LZ == 0   0.7374     0.3550   2.077   0.0939 .  
ST - NT == 0   2.1598     0.3337   6.472   <0.001 ***
---
Signif. codes:  0 ‘***’ 0.001 ‘**’ 0.01 ‘*’ 0.05 ‘.’ 0.1 ‘ ’ 1
(Adjusted p values reported -- single-step method)

> ms <- glm(temp_media~location, family=gaussian(link = "identity"), data=summer)
> Anova(ms)
Analysis of Deviance Table (Type II tests)

Response: temp_media
         LR Chisq Df Pr(>Chisq)    
location   95.321  2  < 2.2e-16 ***
---
Signif. codes:  0 ‘***’ 0.001 ‘**’ 0.01 ‘*’ 0.05 ‘.’ 0.1 ‘ ’ 1
> med<-lsmeans(ms, ~ location, adjust="sidak")
> med
 location lsmean    SE  df asymp.LCL asymp.UCL
 LZ         23.0 0.229 Inf      22.5      23.6
 NT         20.4 0.198 Inf      19.9      20.9
 ST         22.9 0.280 Inf      22.2      23.5

Confidence level used: 0.95 
Conf-level adjustment: sidak method for 3 estimates 
> summary(glht(ms, mcp(location="Tukey")))#Comparaciones por pares

	 Simultaneous Tests for General Linear Hypotheses

Multiple Comparisons of Means: Tukey Contrasts


Fit: glm(formula = temp_media ~ location, family = gaussian(link = "identity"), 
    data = summer)

Linear Hypotheses:
             Estimate Std. Error z value Pr(>|z|)    
NT - LZ == 0  -2.6635     0.3025  -8.804   <1e-05 ***
ST - LZ == 0  -0.1817     0.3616  -0.502     0.87    
ST - NT == 0   2.4818     0.3430   7.235   <1e-05 ***
---
Signif. codes:  0 ‘***’ 0.001 ‘**’ 0.01 ‘*’ 0.05 ‘.’ 0.1 ‘ ’ 1
(Adjusted p values reported -- single-step method)

> ma <- glm(temp_media~location, family=gaussian(link = "identity"), data=autumn)
> Anova(ma)
Analysis of Deviance Table (Type II tests)

Response: temp_media
         LR Chisq Df Pr(>Chisq)    
location   54.128  2  1.763e-12 ***
---
Signif. codes:  0 ‘***’ 0.001 ‘**’ 0.01 ‘*’ 0.05 ‘.’ 0.1 ‘ ’ 1
> med<-lsmeans(ma, ~ location, adjust="sidak")
> med
 location lsmean    SE  df asymp.LCL asymp.UCL
 LZ         22.2 0.254 Inf      21.6      22.9
 NT         20.1 0.220 Inf      19.6      20.6
 ST         22.3 0.311 Inf      21.5      23.0

Confidence level used: 0.95 
Conf-level adjustment: sidak method for 3 estimates 
> summary(glht(ma, mcp(location="Tukey")))#Comparaciones por pares

	 Simultaneous Tests for General Linear Hypotheses

Multiple Comparisons of Means: Tukey Contrasts


Fit: glm(formula = temp_media ~ location, family = gaussian(link = "identity"), 
    data = autumn)

Linear Hypotheses:
              Estimate Std. Error z value Pr(>|z|)    
NT - LZ == 0 -2.172949   0.336419  -6.459  < 1e-08 ***
ST - LZ == 0  0.002384   0.402097   0.006        1    
ST - NT == 0  2.175333   0.381463   5.703 2.36e-08 ***
---
Signif. codes:  0 ‘***’ 0.001 ‘**’ 0.01 ‘*’ 0.05 ‘.’ 0.1 ‘ ’ 1
(Adjusted p values reported -- single-step method)

Maximum temperature

> mtmas <- glm(temp_max~location, family=gaussian(link = "identity"), data=spring)
> Anova(mtmas)
Analysis of Deviance Table (Type II tests)

Response: temp_max
         LR Chisq Df Pr(>Chisq)    
location   16.393  2  0.0002755 ***
---
Signif. codes:  0 ‘***’ 0.001 ‘**’ 0.01 ‘*’ 0.05 ‘.’ 0.1 ‘ ’ 1
> med<-lsmeans(mtmas, ~ location, adjust="sidak")
> med
 location lsmean    SE  df asymp.LCL asymp.UCL
 LZ         27.4 0.571 Inf      26.0      28.7
 NT         24.6 0.489 Inf      23.5      25.8
 ST         27.2 0.691 Inf      25.6      28.9

Confidence level used: 0.95 
Conf-level adjustment: sidak method for 3 estimates 
> summary(glht(mtmas, mcp(location="Tukey")))#Comparaciones por pares

	 Simultaneous Tests for General Linear Hypotheses

Multiple Comparisons of Means: Tukey Contrasts


Fit: glm(formula = temp_max ~ location, family = gaussian(link = "identity"), 
    data = spring)

Linear Hypotheses:
             Estimate Std. Error z value Pr(>|z|)    
NT - LZ == 0  -2.7195     0.7514  -3.619  < 0.001 ***
ST - LZ == 0  -0.1450     0.8963  -0.162  0.98562    
ST - NT == 0   2.5745     0.8465   3.041  0.00671 ** 
---
Signif. codes:  0 ‘***’ 0.001 ‘**’ 0.01 ‘*’ 0.05 ‘.’ 0.1 ‘ ’ 1
(Adjusted p values reported -- single-step method)

> mtmaw <- glm(temp_max~location, family=gaussian(link = "identity"), data=winter)
> Anova(mtmaw)
Analysis of Deviance Table (Type II tests)

Response: temp_max
         LR Chisq Df Pr(>Chisq)    
location   22.878  2  1.077e-05 ***
---
Signif. codes:  0 ‘***’ 0.001 ‘**’ 0.01 ‘*’ 0.05 ‘.’ 0.1 ‘ ’ 1
> med<-lsmeans(mtmaw, ~ location, adjust="sidak")
> med
 location lsmean    SE  df asymp.LCL asymp.UCL
 LZ         24.0 0.401 Inf      23.1      25.0
 NT         23.6 0.339 Inf      22.8      24.4
 ST         26.3 0.480 Inf      25.2      27.5

Confidence level used: 0.95 
Conf-level adjustment: sidak method for 3 estimates 
> summary(glht(mtmaw, mcp(location="Tukey")))#Comparaciones por pares

	 Simultaneous Tests for General Linear Hypotheses

Multiple Comparisons of Means: Tukey Contrasts


Fit: glm(formula = temp_max ~ location, family = gaussian(link = "identity"), 
    data = winter)

Linear Hypotheses:
             Estimate Std. Error z value Pr(>|z|)    
NT - LZ == 0  -0.4163     0.5249  -0.793    0.706    
ST - LZ == 0   2.3284     0.6250   3.726   <0.001 ***
ST - NT == 0   2.7447     0.5874   4.672   <0.001 ***
---
Signif. codes:  0 ‘***’ 0.001 ‘**’ 0.01 ‘*’ 0.05 ‘.’ 0.1 ‘ ’ 1
(Adjusted p values reported -- single-step method)

> mtmasu <- glm(temp_max~location, family=gaussian(link = "identity"), data=summer)
> Anova(mtmasu)
Analysis of Deviance Table (Type II tests)

Response: temp_max
         LR Chisq Df Pr(>Chisq)    
location   20.724  2   3.16e-05 ***
---
Signif. codes:  0 ‘***’ 0.001 ‘**’ 0.01 ‘*’ 0.05 ‘.’ 0.1 ‘ ’ 1
> med<-lsmeans(mtmasu, ~ location, adjust="sidak")
> med
 location lsmean    SE  df asymp.LCL asymp.UCL
 LZ         32.0 0.560 Inf      30.6      33.3
 NT         28.7 0.485 Inf      27.6      29.9
 ST         31.1 0.686 Inf      29.5      32.8

Confidence level used: 0.95 
Conf-level adjustment: sidak method for 3 estimates 
> summary(glht(mtmasu, mcp(location="Tukey")))#Comparaciones por pares

	 Simultaneous Tests for General Linear Hypotheses

Multiple Comparisons of Means: Tukey Contrasts


Fit: glm(formula = temp_max ~ location, family = gaussian(link = "identity"), 
    data = summer)

Linear Hypotheses:
             Estimate Std. Error z value Pr(>|z|)    
NT - LZ == 0  -3.2316     0.7409  -4.362   <0.001 ***
ST - LZ == 0  -0.8326     0.8855  -0.940   0.6135    
ST - NT == 0   2.3990     0.8401   2.856   0.0119 *  
---
Signif. codes:  0 ‘***’ 0.001 ‘**’ 0.01 ‘*’ 0.05 ‘.’ 0.1 ‘ ’ 1
(Adjusted p values reported -- single-step method)

> mtmaa <- glm(temp_max~location, family=gaussian(link = "identity"), data=autumn)
> Anova(mtmaa)
Analysis of Deviance Table (Type II tests)

Response: temp_max
         LR Chisq Df Pr(>Chisq)   
location   10.351  2   0.005654 **
---
Signif. codes:  0 ‘***’ 0.001 ‘**’ 0.01 ‘*’ 0.05 ‘.’ 0.1 ‘ ’ 1
> med<-lsmeans(mtmaa, ~ location, adjust="sidak")
> med
 location lsmean    SE  df asymp.LCL asymp.UCL
 LZ         30.3 0.507 Inf      29.0      31.5
 NT         28.5 0.439 Inf      27.4      29.5
 ST         30.5 0.621 Inf      29.0      32.0

Confidence level used: 0.95 
Conf-level adjustment: sidak method for 3 estimates 
> summary(glht(mtmaa, mcp(location="Tukey")))#Comparaciones por pares

	 Simultaneous Tests for General Linear Hypotheses

Multiple Comparisons of Means: Tukey Contrasts


Fit: glm(formula = temp_max ~ location, family = gaussian(link = "identity"), 
    data = autumn)

Linear Hypotheses:
             Estimate Std. Error z value Pr(>|z|)  
NT - LZ == 0  -1.7868     0.6705  -2.665   0.0208 *
ST - LZ == 0   0.2476     0.8013   0.309   0.9485  
ST - NT == 0   2.0343     0.7602   2.676   0.0202 *
---
Signif. codes:  0 ‘***’ 0.001 ‘**’ 0.01 ‘*’ 0.05 ‘.’ 0.1 ‘ ’ 1
(Adjusted p values reported -- single-step method)

Minimum temperature

> mtmis <- glm(temp_min~location, family=gaussian(link = "identity"), data=spring)
> Anova(mtmis)
Analysis of Deviance Table (Type II tests)

Response: temp_min
         LR Chisq Df Pr(>Chisq)    
location   44.662  2  2.004e-10 ***
---
Signif. codes:  0 ‘***’ 0.001 ‘**’ 0.01 ‘*’ 0.05 ‘.’ 0.1 ‘ ’ 1
> med<-lsmeans(mtmis, ~ location, adjust="sidak")
> med
 location lsmean    SE  df asymp.LCL asymp.UCL
 LZ         13.7 0.297 Inf      13.0      14.4
 NT         11.3 0.254 Inf      10.7      11.9
 ST         13.2 0.359 Inf      12.3      14.1

Confidence level used: 0.95 
Conf-level adjustment: sidak method for 3 estimates 
> summary(glht(mtmis, mcp(location="Tukey")))#Comparaciones por pares

	 Simultaneous Tests for General Linear Hypotheses

Multiple Comparisons of Means: Tukey Contrasts


Fit: glm(formula = temp_min ~ location, family = gaussian(link = "identity"), 
    data = spring)

Linear Hypotheses:
             Estimate Std. Error z value Pr(>|z|)    
NT - LZ == 0  -2.4649     0.3904  -6.314   <1e-04 ***
ST - LZ == 0  -0.5296     0.4657  -1.137     0.49    
ST - NT == 0   1.9353     0.4398   4.400   <1e-04 ***
---
Signif. codes:  0 ‘***’ 0.001 ‘**’ 0.01 ‘*’ 0.05 ‘.’ 0.1 ‘ ’ 1
(Adjusted p values reported -- single-step method)

> mtmiw <- glm(temp_min~location, family=gaussian(link = "identity"), data=winter)
> Anova(mtmiw)
Analysis of Deviance Table (Type II tests)

Response: temp_min
         LR Chisq Df Pr(>Chisq)    
location    20.92  2  2.866e-05 ***
---
Signif. codes:  0 ‘***’ 0.001 ‘**’ 0.01 ‘*’ 0.05 ‘.’ 0.1 ‘ ’ 1
> med<-lsmeans(mtmiw, ~ location, adjust="sidak")
> med
 location lsmean    SE  df asymp.LCL asymp.UCL
 LZ         12.0 0.291 Inf     11.33      12.7
 NT         10.5 0.246 Inf      9.86      11.0
 ST         11.9 0.348 Inf     11.06      12.7

Confidence level used: 0.95 
Conf-level adjustment: sidak method for 3 estimates 
> summary(glht(mtmiw, mcp(location="Tukey")))#Comparaciones por pares

	 Simultaneous Tests for General Linear Hypotheses

Multiple Comparisons of Means: Tukey Contrasts


Fit: glm(formula = temp_min ~ location, family = gaussian(link = "identity"), 
    data = winter)

Linear Hypotheses:
             Estimate Std. Error z value Pr(>|z|)    
NT - LZ == 0  -1.5730     0.3810  -4.129  < 0.001 ***
ST - LZ == 0  -0.1379     0.4536  -0.304  0.95013    
ST - NT == 0   1.4352     0.4264   3.366  0.00231 ** 
---
Signif. codes:  0 ‘***’ 0.001 ‘**’ 0.01 ‘*’ 0.05 ‘.’ 0.1 ‘ ’ 1
(Adjusted p values reported -- single-step method)

> mtmisu <- glm(temp_min~location, family=gaussian(link = "identity"), data=summer)
> Anova(mtmisu)
Analysis of Deviance Table (Type II tests)

Response: temp_min
         LR Chisq Df Pr(>Chisq)    
location   74.725  2  < 2.2e-16 ***
---
Signif. codes:  0 ‘***’ 0.001 ‘**’ 0.01 ‘*’ 0.05 ‘.’ 0.1 ‘ ’ 1
> med<-lsmeans(mtmisu, ~ location, adjust="sidak")
> med
 location lsmean    SE  df asymp.LCL asymp.UCL
 LZ         18.4 0.272 Inf      17.8      19.1
 NT         15.4 0.236 Inf      14.8      16.0
 ST         17.3 0.334 Inf      16.5      18.1

Confidence level used: 0.95 
Conf-level adjustment: sidak method for 3 estimates 
> summary(glht(mtmisu, mcp(location="Tukey")))#Comparaciones por pares

	 Simultaneous Tests for General Linear Hypotheses

Multiple Comparisons of Means: Tukey Contrasts


Fit: glm(formula = temp_min ~ location, family = gaussian(link = "identity"), 
    data = summer)

Linear Hypotheses:
             Estimate Std. Error z value Pr(>|z|)    
NT - LZ == 0  -3.0558     0.3603  -8.481   <0.001 ***
ST - LZ == 0  -1.1134     0.4307  -2.585    0.026 *  
ST - NT == 0   1.9423     0.4086   4.754   <0.001 ***
---
Signif. codes:  0 ‘***’ 0.001 ‘**’ 0.01 ‘*’ 0.05 ‘.’ 0.1 ‘ ’ 1
(Adjusted p values reported -- single-step method)

> mtmia <- glm(temp_min~location, family=gaussian(link = "identity"), data=autumn)
> Anova(mtmia)
Analysis of Deviance Table (Type II tests)

Response: temp_min
         LR Chisq Df Pr(>Chisq)    
location   25.442  2  2.987e-06 ***
---
Signif. codes:  0 ‘***’ 0.001 ‘**’ 0.01 ‘*’ 0.05 ‘.’ 0.1 ‘ ’ 1
> med<-lsmeans(mtmia, ~ location, adjust="sidak")
> med
 location lsmean    SE  df asymp.LCL asymp.UCL
 LZ         16.8 0.328 Inf      16.0      17.6
 NT         14.8 0.284 Inf      14.1      15.5
 ST         16.5 0.402 Inf      15.6      17.5

Confidence level used: 0.95 
Conf-level adjustment: sidak method for 3 estimates 
> summary(glht(mtmia, mcp(location="Tukey")))#Comparaciones por pares

	 Simultaneous Tests for General Linear Hypotheses

Multiple Comparisons of Means: Tukey Contrasts


Fit: glm(formula = temp_min ~ location, family = gaussian(link = "identity"), 
    data = autumn)

Linear Hypotheses:
             Estimate Std. Error z value Pr(>|z|)    
NT - LZ == 0  -2.0207     0.4341  -4.655  < 0.001 ***
ST - LZ == 0  -0.2690     0.5189  -0.518  0.86174    
ST - NT == 0   1.7517     0.4922   3.559  0.00114 ** 
---
Signif. codes:  0 ‘***’ 0.001 ‘**’ 0.01 ‘*’ 0.05 ‘.’ 0.1 ‘ ’ 1
(Adjusted p values reported -- single-step method)

Mean humidity

> mh2 <- glm(hum_media~location, family=gaussian(link = "identity"), data=spring)
> Anova(mh2)
Analysis of Deviance Table (Type II tests)

Response: hum_media
         LR Chisq Df Pr(>Chisq)    
location   22.453  2  1.332e-05 ***
---
Signif. codes:  0 ‘***’ 0.001 ‘**’ 0.01 ‘*’ 0.05 ‘.’ 0.1 ‘ ’ 1
> med<-lsmeans(mh2, ~ location, adjust="sidak")
> med
 location lsmean    SE  df asymp.LCL asymp.UCL
 LZ         68.9 0.769 Inf      67.1      70.8
 NT         71.6 0.658 Inf      70.0      73.2
 ST         66.3 0.931 Inf      64.1      68.5

Confidence level used: 0.95 
Conf-level adjustment: sidak method for 3 estimates 
> summary(glht(mh2, mcp(location="Tukey")))#Comparaciones por pares

	 Simultaneous Tests for General Linear Hypotheses

Multiple Comparisons of Means: Tukey Contrasts


Fit: glm(formula = hum_media ~ location, family = gaussian(link = "identity"), 
    data = spring)

Linear Hypotheses:
             Estimate Std. Error z value Pr(>|z|)    
NT - LZ == 0    2.652      1.012   2.621   0.0235 *  
ST - LZ == 0   -2.641      1.207  -2.188   0.0727 .  
ST - NT == 0   -5.293      1.140  -4.643   <0.001 ***
---
Signif. codes:  0 ‘***’ 0.001 ‘**’ 0.01 ‘*’ 0.05 ‘.’ 0.1 ‘ ’ 1
(Adjusted p values reported -- single-step method)

> mhw <- glm(hum_media~location, family=gaussian(link = "identity"), data=winter)
> Anova(mhw)
Analysis of Deviance Table (Type II tests)

Response: hum_media
         LR Chisq Df Pr(>Chisq)    
location   32.787  2  7.592e-08 ***
---
Signif. codes:  0 ‘***’ 0.001 ‘**’ 0.01 ‘*’ 0.05 ‘.’ 0.1 ‘ ’ 1
> med<-lsmeans(mhw, ~ location, adjust="sidak")
> med
 location lsmean    SE  df asymp.LCL asymp.UCL
 LZ         68.3 1.138 Inf      65.6      71.0
 NT         64.2 0.963 Inf      61.9      66.5
 ST         58.1 1.362 Inf      54.9      61.4

Confidence level used: 0.95 
Conf-level adjustment: sidak method for 3 estimates 
> summary(glht(mhw, mcp(location="Tukey")))#Comparaciones por pares

	 Simultaneous Tests for General Linear Hypotheses

Multiple Comparisons of Means: Tukey Contrasts


Fit: glm(formula = hum_media ~ location, family = gaussian(link = "identity"), 
    data = winter)

Linear Hypotheses:
             Estimate Std. Error z value Pr(>|z|)    
NT - LZ == 0   -4.072      1.491  -2.731   0.0172 *  
ST - LZ == 0  -10.163      1.775  -5.725   <0.001 ***
ST - NT == 0   -6.091      1.669  -3.650   <0.001 ***
---
Signif. codes:  0 ‘***’ 0.001 ‘**’ 0.01 ‘*’ 0.05 ‘.’ 0.1 ‘ ’ 1
(Adjusted p values reported -- single-step method)

> mhs <- glm(hum_media~location, family=gaussian(link = "identity"), data=summer)
> Anova(mhs)
Analysis of Deviance Table (Type II tests)

Response: hum_media
         LR Chisq Df Pr(>Chisq)  
location   7.4007  2    0.02471 *
---
Signif. codes:  0 ‘***’ 0.001 ‘**’ 0.01 ‘*’ 0.05 ‘.’ 0.1 ‘ ’ 1
> med<-lsmeans(mhs, ~ location, adjust="sidak")
> med
 location lsmean    SE  df asymp.LCL asymp.UCL
 LZ         72.2 0.878 Inf      70.1      74.3
 NT         74.2 0.760 Inf      72.4      76.0
 ST         70.8 1.075 Inf      68.2      73.3

Confidence level used: 0.95 
Conf-level adjustment: sidak method for 3 estimates 
> summary(glht(mhs, mcp(location="Tukey")))#Comparaciones por pares

	 Simultaneous Tests for General Linear Hypotheses

Multiple Comparisons of Means: Tukey Contrasts


Fit: glm(formula = hum_media ~ location, family = gaussian(link = "identity"), 
    data = summer)

Linear Hypotheses:
             Estimate Std. Error z value Pr(>|z|)  
NT - LZ == 0    1.976      1.161   1.701   0.2035  
ST - LZ == 0   -1.459      1.388  -1.051   0.5431  
ST - NT == 0   -3.435      1.317  -2.608   0.0244 *
---
Signif. codes:  0 ‘***’ 0.001 ‘**’ 0.01 ‘*’ 0.05 ‘.’ 0.1 ‘ ’ 1
(Adjusted p values reported -- single-step method)

> mha <- glm(hum_media~location, family=gaussian(link = "identity"), data=autumn)
> Anova(mha)
Analysis of Deviance Table (Type II tests)

Response: hum_media
         LR Chisq Df Pr(>Chisq)
location   3.7961  2     0.1499
> med<-lsmeans(mha, ~ location, adjust="sidak")
> med
 location lsmean    SE  df asymp.LCL asymp.UCL
 LZ         70.8 1.148 Inf      68.1      73.6
 NT         70.1 0.983 Inf      67.8      72.5
 ST         67.4 1.390 Inf      64.1      70.8

Confidence level used: 0.95 
Conf-level adjustment: sidak method for 3 estimates 
> summary(glht(mha, mcp(location="Tukey")))#Comparaciones por pares

	 Simultaneous Tests for General Linear Hypotheses

Multiple Comparisons of Means: Tukey Contrasts


Fit: glm(formula = hum_media ~ location, family = gaussian(link = "identity"), 
    data = autumn)

Linear Hypotheses:
             Estimate Std. Error z value Pr(>|z|)
NT - LZ == 0  -0.7121     1.5116  -0.471    0.884
ST - LZ == 0  -3.3946     1.8032  -1.883    0.143
ST - NT == 0  -2.6825     1.7029  -1.575    0.255
(Adjusted p values reported -- single-step method)

Precipitation

> mp3 <- glm(prec~location, family=gaussian(link = "identity"), data=spring)
> Anova(mp3)
Analysis of Deviance Table (Type II tests)

Response: prec
         LR Chisq Df Pr(>Chisq)    
location    102.3  2  < 2.2e-16 ***
---
Signif. codes:  0 ‘***’ 0.001 ‘**’ 0.01 ‘*’ 0.05 ‘.’ 0.1 ‘ ’ 1
> med<-lsmeans(mp3, ~ location, adjust="sidak")
> med
 location lsmean   SE  df asymp.LCL asymp.UCL
 LZ         5.32 2.44 Inf    -0.516      11.2
 NT        33.56 2.09 Inf    28.558      38.6
 ST         4.71 2.96 Inf    -2.363      11.8

Confidence level used: 0.95 
Conf-level adjustment: sidak method for 3 estimates 
> summary(glht(mp3, mcp(location="Tukey")))#Comparaciones por pares

	 Simultaneous Tests for General Linear Hypotheses

Multiple Comparisons of Means: Tukey Contrasts


Fit: glm(formula = prec ~ location, family = gaussian(link = "identity"), 
    data = spring)

Linear Hypotheses:
             Estimate Std. Error z value Pr(>|z|)    
NT - LZ == 0  28.2354     3.2180   8.774   <1e-06 ***
ST - LZ == 0  -0.6155     3.8389  -0.160    0.986    
ST - NT == 0 -28.8508     3.6254  -7.958   <1e-06 ***
---
Signif. codes:  0 ‘***’ 0.001 ‘**’ 0.01 ‘*’ 0.05 ‘.’ 0.1 ‘ ’ 1
(Adjusted p values reported -- single-step method)

> mpw <- glm(prec~location, family=gaussian(link = "identity"), data=winter)
> Anova(mpw)
Analysis of Deviance Table (Type II tests)

Response: prec
         LR Chisq Df Pr(>Chisq)    
location   48.964  2  2.331e-11 ***
---
Signif. codes:  0 ‘***’ 0.001 ‘**’ 0.01 ‘*’ 0.05 ‘.’ 0.1 ‘ ’ 1
> med<-lsmeans(mpw, ~ location, adjust="sidak")
> med
 location lsmean   SE  df asymp.LCL asymp.UCL
 LZ        17.12 3.43 Inf      8.94      25.3
 NT        40.32 2.90 Inf     33.39      47.2
 ST         8.66 4.10 Inf     -1.13      18.4

Confidence level used: 0.95 
Conf-level adjustment: sidak method for 3 estimates 
> summary(glht(mpw, mcp(location="Tukey")))#Comparaciones por pares

	 Simultaneous Tests for General Linear Hypotheses

Multiple Comparisons of Means: Tukey Contrasts


Fit: glm(formula = prec ~ location, family = gaussian(link = "identity"), 
    data = winter)

Linear Hypotheses:
             Estimate Std. Error z value Pr(>|z|)    
NT - LZ == 0   23.198      4.488   5.169   <1e-04 ***
ST - LZ == 0   -8.461      5.343  -1.584    0.251    
ST - NT == 0  -31.660      5.022  -6.304   <1e-04 ***
---
Signif. codes:  0 ‘***’ 0.001 ‘**’ 0.01 ‘*’ 0.05 ‘.’ 0.1 ‘ ’ 1
(Adjusted p values reported -- single-step method)

> mps <- glm(prec~location, family=gaussian(link = "identity"), data=summer)
> Anova(mps)
Analysis of Deviance Table (Type II tests)

Response: prec
         LR Chisq Df Pr(>Chisq)    
location   37.981  2  5.657e-09 ***
---
Signif. codes:  0 ‘***’ 0.001 ‘**’ 0.01 ‘*’ 0.05 ‘.’ 0.1 ‘ ’ 1
> med<-lsmeans(mps, ~ location, adjust="sidak")
> med
 location lsmean   SE  df asymp.LCL asymp.UCL
 LZ         1.15 1.46 Inf     -2.35      4.64
 NT        11.93 1.27 Inf      8.91     14.96
 ST         1.96 1.79 Inf     -2.32      6.24

Confidence level used: 0.95 
Conf-level adjustment: sidak method for 3 estimates 
> summary(glht(mps, mcp(location="Tukey")))#Comparaciones por pares

	 Simultaneous Tests for General Linear Hypotheses

Multiple Comparisons of Means: Tukey Contrasts


Fit: glm(formula = prec ~ location, family = gaussian(link = "identity"), 
    data = summer)

Linear Hypotheses:
             Estimate Std. Error z value Pr(>|z|)    
NT - LZ == 0   10.786      1.936   5.572  < 1e-05 ***
ST - LZ == 0    0.812      2.314   0.351    0.934    
ST - NT == 0   -9.974      2.195  -4.544 1.53e-05 ***
---
Signif. codes:  0 ‘***’ 0.001 ‘**’ 0.01 ‘*’ 0.05 ‘.’ 0.1 ‘ ’ 1
(Adjusted p values reported -- single-step method)

> mpa <- glm(prec~location, family=gaussian(link = "identity"), data=autumn)
> Anova(mpa)
Analysis of Deviance Table (Type II tests)

Response: prec
         LR Chisq Df Pr(>Chisq)    
location   15.861  2  0.0003596 ***
---
Signif. codes:  0 ‘***’ 0.001 ‘**’ 0.01 ‘*’ 0.05 ‘.’ 0.1 ‘ ’ 1
> med<-lsmeans(mpa, ~ location, adjust="sidak")
> med
 location lsmean   SE  df asymp.LCL asymp.UCL
 LZ         17.2 6.26 Inf      2.21      32.1
 NT         42.9 5.42 Inf     29.91      55.8
 ST         10.2 7.66 Inf     -8.14      28.5

Confidence level used: 0.95 
Conf-level adjustment: sidak method for 3 estimates 
> summary(glht(mpa, mcp(location="Tukey")))#Comparaciones por pares

	 Simultaneous Tests for General Linear Hypotheses

Multiple Comparisons of Means: Tukey Contrasts


Fit: glm(formula = prec ~ location, family = gaussian(link = "identity"), 
    data = autumn)

Linear Hypotheses:
             Estimate Std. Error z value Pr(>|z|)   
NT - LZ == 0   25.702      8.278   3.105  0.00535 **
ST - LZ == 0   -6.987      9.894  -0.706  0.75885   
ST - NT == 0  -32.689      9.386  -3.483  0.00157 **
---
Signif. codes:  0 ‘***’ 0.001 ‘**’ 0.01 ‘*’ 0.05 ‘.’ 0.1 ‘ ’ 1
(Adjusted p values reported -- single-step method)
